# Supplementary material for: Cells alter their tRNA abundance to selectively regulate protein synthesis during stress conditions
Source: Sci Signal. 2018 Sep 4;11(546):eaat6409. doi: 10.1126/scisignal.aat6409 (PMC6130803; doi:10.1126/scisignal.aat6409)
Supplement: Cells alter their tRNA abundance to selectively regulate protein synthesis during stress conditions [file SS-11-eaat6409-s5.xlsx]

## Sheet: global
Relative tAI	GO Slim term	Raw p-value	FDR
Increased	protein lipidation (GO:0006497)	9.21e-06	8.34e-05
Increased	mRNA splicing, via spliceosome (GO:0000398)	2.46e-07	3.85e-06
Increased	RNA splicing, via transesterification reactions (GO:0000375)	2.46e-07	3.53e-06
Increased	DNA recombination (GO:0006310)	0.00469	0.0179
Increased	regulation of molecular function (GO:0065009)	0.00205	0.00862
Increased	mRNA processing (GO:0006397)	1.84e-06	1.98e-05
Increased	regulation of catalytic activity (GO:0050790)	0.00648	0.0242
Increased	response to external stimulus (GO:0009605)	0.00648	0.0237
Increased	DNA repair (GO:0006281)	0.00017	0.000975
Increased	reproduction (GO:0000003)	0.0132	0.0455
Increased	intracellular signal transduction (GO:0035556)	0.000302	0.00157
Increased	phospholipid metabolic process (GO:0006644)	0.00235	0.00942
Increased	cell communication (GO:0007154)	2.43e-05	0.00019
Increased	protein targeting (GO:0006605)	0.000275	0.00148
Increased	regulation of phosphate metabolic process (GO:0019220)	0.00201	0.00863
Increased	protein complex assembly (GO:0006461)	0.000478	0.00235
Increased	protein complex biogenesis (GO:0070271)	0.000523	0.00243
Increased	mitochondrion organization (GO:0007005)	0.00355	0.0139
Increased	signal transduction (GO:0007165)	0.000494	0.00236
Increased	DNA metabolic process (GO:0006259)	4.7e-05	0.000337
Increased	organelle organization (GO:0006996)	3.75e-10	9.22e-09
Increased	protein localization (GO:0008104)	5.76e-05	0.000381
Increased	cellular component organization (GO:0016043)	1.88e-13	8.07e-12
Increased	chromatin organization (GO:0006325)	0.008	0.0287
Increased	cellular protein modification process (GO:0006464)	1.22e-05	0.000105
Increased	response to stress (GO:0006950)	0.000134	0.000796
Increased	intracellular protein transport (GO:0006886)	4.71e-05	0.000324
Increased	response to stimulus (GO:0050896)	8.29e-07	1.02e-05
Increased	biological regulation (GO:0065007)	6.32e-07	8.37e-06
Increased	regulation of transcription from RNA polymerase II promoter (GO:0006357)	0.0101	0.0355
Increased	transcription from RNA polymerase II promoter (GO:0006366)	0.00215	0.00879
Increased	protein transport (GO:0015031)	0.000102	0.000627
Increased	cellular component organization or biogenesis (GO:0071840)	1.5e-12	5.17e-11
Increased	regulation of biological process (GO:0050789)	0.00022	0.00122
Increased	RNA metabolic process (GO:0016070)	1.87e-07	3.21e-06
Increased	vesicle-mediated transport (GO:0016192)	0.000645	0.00292
Increased	transcription, DNA-dependent (GO:0006351)	0.00147	0.0065
Increased	cellular component biogenesis (GO:0044085)	4.42e-05	0.000331
Increased	localization (GO:0051179)	8.64e-07	9.91e-06
Increased	transport (GO:0006810)	3.36e-06	3.4e-05
Increased	nucleobase-containing compound metabolic process (GO:0006139)	8.12e-10	1.75e-08
Increased	catabolic process (GO:0009056)	0.000101	0.000643
Increased	protein metabolic process (GO:0019538)	2.32e-05	0.00019
Increased	nitrogen compound metabolic process (GO:0006807)	4.77e-09	9.11e-08
Increased	cellular process (GO:0009987)	1.89e-23	3.25e-21
Increased	biosynthetic process (GO:0009058)	3.38e-06	3.23e-05
Increased	metabolic process (GO:0008152)	1.34e-17	7.66e-16
Increased	primary metabolic process (GO:0044238)	1.94e-12	5.57e-11
Increased	phosphate-containing compound metabolic process (GO:0006796)	0.000386	0.00195
dropped	tricarboxylic acid cycle (GO:0006099)	0.00048	0.00375
dropped	purine nucleobase metabolic process (GO:0006144)	9.88e-05	0.000944
dropped	pyrimidine nucleobase metabolic process (GO:0006206)	0.00444	0.0263
dropped	steroid metabolic process (GO:0008202)	8.34e-05	0.000844
dropped	cellular amino acid biosynthetic process (GO:0008652)	2.11e-09	4.54e-08
dropped	protein folding (GO:0006457)	1.36e-05	0.000146
dropped	generation of precursor metabolites and energy (GO:0006091)	5.32e-08	8.31e-07
dropped	oxidative phosphorylation (GO:0006119)	0.00131	0.00864
dropped	lipid metabolic process (GO:0006629)	1.18e-07	1.69e-06
dropped	monosaccharide metabolic process (GO:0005996)	0.000723	0.0054
dropped	fatty acid metabolic process (GO:0006631)	0.00161	0.0103
dropped	cellular amino acid metabolic process (GO:0006520)	3.62e-11	8.9e-10
dropped	respiratory electron transport chain (GO:0022904)	0.000158	0.00143
dropped	tRNA aminoacylation for protein translation (GO:0006418)	0.0093	0.0485
dropped	protein glycosylation (GO:0006486)	0.00297	0.0183
dropped	carbohydrate metabolic process (GO:0005975)	1.15e-08	1.97e-07
dropped	polysaccharide metabolic process (GO:0005976)	0.00642	0.0356
dropped	proteolysis (GO:0006508)	0.000165	0.00142
dropped	coenzyme metabolic process (GO:0006732)	0.00592	0.034
dropped	biosynthetic process (GO:0009058)	1.47e-14	5.06e-13
dropped	primary metabolic process (GO:0044238)	1.42e-32	8.14e-31
dropped	intracellular protein transport (GO:0006886)	0.000479	0.00392
dropped	metabolic process (GO:0008152)	1.81e-34	1.55e-32
dropped	catabolic process (GO:0009056)	4.78e-06	5.49e-05
dropped	protein transport (GO:0015031)	0.000819	0.00587
dropped	protein metabolic process (GO:0019538)	1.57e-06	2.08e-05
dropped	nitrogen compound metabolic process (GO:0006807)	1.44e-11	4.12e-10
dropped	phosphate-containing compound metabolic process (GO:0006796)	2.71e-06	3.34e-05
dropped	nucleobase-containing compound metabolic process (GO:0006139)	2.91e-09	5.56e-08
dropped	cellular process (GO:0009987)	3.91e-21	1.68e-19
dropped	cellular component organization or biogenesis (GO:0071840)	0.000927	0.00638
dropped	transport (GO:0006810)	0.00905	0.0486
stable	cellular component movement (GO:0006928)	0.0147	0.0382
stable	tRNA aminoacylation for protein translation (GO:0006418)	0.0111	0.0302
stable	protein lipidation (GO:0006497)	0.0134	0.0361
stable	regulation of cell cycle (GO:0051726)	0.000251	0.000983
stable	DNA replication (GO:0006260)	0.000649	0.00228
stable	cytoskeleton organization (GO:0007010)	0.000278	0.00106
stable	protein glycosylation (GO:0006486)	0.0044	0.0126
stable	DNA metabolic process (GO:0006259)	8.4e-08	5.55e-07
stable	DNA repair (GO:0006281)	6.08e-05	0.000317
stable	regulation of phosphate metabolic process (GO:0019220)	0.000208	0.000831
stable	mitosis (GO:0007067)	7.39e-05	0.000343
stable	tRNA metabolic process (GO:0006399)	0.000335	0.0012
stable	RNA localization (GO:0006403)	0.00397	0.0116
stable	nuclear transport (GO:0051169)	0.000772	0.00266
stable	mRNA splicing, via spliceosome (GO:0000398)	0.00093	0.00314
stable	mRNA processing (GO:0006397)	5.37e-05	0.000288
stable	protein targeting (GO:0006605)	6.1e-05	0.000308
stable	mitochondrion organization (GO:0007005)	0.00113	0.00373
stable	chromatin organization (GO:0006325)	0.000279	0.00104
stable	regulation of transcription from RNA polymerase II promoter (GO:0006357)	0.000149	0.000659
stable	protein localization (GO:0008104)	3e-08	2.15e-07
stable	regulation of nucleobase-containing compound metabolic process (GO:0019219)	0.000174	0.000732
stable	RNA splicing, via transesterification reactions (GO:0000375)	0.00226	0.00695
stable	proteolysis (GO:0006508)	7.36e-05	0.000352
stable	signal transduction (GO:0007165)	6.88e-05	0.000338
stable	cell communication (GO:0007154)	1.16e-05	6.42e-05
stable	phospholipid metabolic process (GO:0006644)	0.00201	0.00641
stable	transcription, DNA-dependent (GO:0006351)	5.61e-08	3.86e-07
stable	protein complex biogenesis (GO:0070271)	0.000173	0.000743
stable	intracellular signal transduction (GO:0035556)	0.000311	0.00114
stable	transcription from RNA polymerase II promoter (GO:0006366)	7.91e-06	4.54e-05
stable	protein complex assembly (GO:0006461)	0.000206	0.000844
stable	regulation of biological process (GO:0050789)	1.48e-09	1.34e-08
stable	response to stress (GO:0006950)	1.66e-07	1.06e-06
stable	intracellular protein transport (GO:0006886)	9.76e-09	7.3e-08
stable	protein transport (GO:0015031)	5.67e-09	4.65e-08
stable	cellular amino acid biosynthetic process (GO:0008652)	0.00186	0.00605
stable	nucleobase-containing compound transport (GO:0015931)	0.00456	0.0129
stable	cellular protein modification process (GO:0006464)	7.55e-09	5.9e-08
stable	biological regulation (GO:0065007)	9.52e-12	1.02e-10
stable	organelle organization (GO:0006996)	6.56e-15	9.41e-14
stable	RNA catabolic process (GO:0006401)	0.0188	0.0475
stable	cell cycle (GO:0007049)	3.56e-07	2.19e-06
stable	response to stimulus (GO:0050896)	4.85e-11	4.64e-10
stable	RNA metabolic process (GO:0016070)	4.33e-16	6.78e-15
stable	nucleobase-containing compound metabolic process (GO:0006139)	1.06e-30	3.66e-29
stable	cellular component organization (GO:0016043)	5.81e-19	1.11e-17
stable	catabolic process (GO:0009056)	5.48e-13	6.73e-12
stable	phosphate-containing compound metabolic process (GO:0006796)	1.22e-16	2.11e-15
stable	cellular component organization or biogenesis (GO:0071840)	4.65e-22	1.14e-20
stable	biosynthetic process (GO:0009058)	1.54e-21	3.31e-20
stable	nitrogen compound metabolic process (GO:0006807)	2.33e-29	6.67e-28
stable	homeostatic process (GO:0042592)	0.0109	0.0301
stable	metabolic process (GO:0008152)	1.44e-70	8.26e-69
stable	primary metabolic process (GO:0044238)	4.18e-54	1.8e-52
stable	cellular amino acid metabolic process (GO:0006520)	8.54e-05	0.000387
stable	protein metabolic process (GO:0019538)	3.23e-14	4.27e-13
stable	vesicle-mediated transport (GO:0016192)	1.83e-06	1.09e-05
stable	cellular process (GO:0009987)	3.82e-78	3.29e-76
stable	lipid metabolic process (GO:0006629)	0.00361	0.0107
stable	coenzyme metabolic process (GO:0006732)	0.0138	0.0364
stable	cellular component biogenesis (GO:0044085)	1.53e-09	1.32e-08
stable	localization (GO:0051179)	6.39e-13	7.33e-12
stable	transport (GO:0006810)	2.42e-11	2.44e-10
stable	carbohydrate metabolic process (GO:0005975)	0.00211	0.00658
stable	translation (GO:0006412)	0.0161	0.0412
stable	carbohydrate transport (GO:0008643)	0.00267	0.00807

## Sheet: individual
Stress	Relative tAI	GO Slim term	Raw p-value	FDR
diauxic	increased	response to endogenous stimulus (GO:0009719)	0.00427	0.0253
diauxic	increased	mRNA splicing, via spliceosome (GO:0000398)	0.0021	0.0172
diauxic	increased	RNA splicing, via transesterification reactions (GO:0000375)	0.0021	0.0164
diauxic	increased	nuclear transport (GO:0051169)	0.00254	0.0182
diauxic	increased	chromatin organization (GO:0006325)	0.000819	0.00783
diauxic	increased	nucleobase-containing compound transport (GO:0015931)	0.00463	0.0265
diauxic	increased	cell communication (GO:0007154)	0.000143	0.00224
diauxic	increased	mRNA processing (GO:0006397)	0.00225	0.0168
diauxic	increased	intracellular signal transduction (GO:0035556)	0.00393	0.0242
diauxic	increased	protein complex assembly (GO:0006461)	0.00283	0.0195
diauxic	increased	protein complex biogenesis (GO:0070271)	0.00497	0.0267
diauxic	increased	signal transduction (GO:0007165)	0.00356	0.0235
diauxic	increased	protein targeting (GO:0006605)	0.00855	0.042
diauxic	increased	organelle organization (GO:0006996)	1.09e-08	4.7e-07
diauxic	increased	protein localization (GO:0008104)	0.000459	0.00526
diauxic	increased	intracellular protein transport (GO:0006886)	0.000206	0.00296
diauxic	increased	cellular component organization (GO:0016043)	1.4e-09	1.21e-07
diauxic	increased	protein transport (GO:0015031)	0.000475	0.0051
diauxic	increased	transcription from RNA polymerase II promoter (GO:0006366)	0.00672	0.034
diauxic	increased	transcription, DNA-dependent (GO:0006351)	0.00586	0.0305
diauxic	increased	cellular component organization or biogenesis (GO:0071840)	3.16e-08	1.09e-06
diauxic	increased	response to stimulus (GO:0050896)	0.00079	0.008
diauxic	increased	biosynthetic process (GO:0009058)	3.79e-06	7.24e-05
diauxic	increased	RNA metabolic process (GO:0016070)	0.000215	0.00284
diauxic	increased	cellular component biogenesis (GO:0044085)	0.00356	0.0227
diauxic	increased	localization (GO:0051179)	0.00024	0.00295
diauxic	increased	catabolic process (GO:0009056)	0.00204	0.0175
diauxic	increased	nitrogen compound metabolic process (GO:0006807)	1.28e-06	3.14e-05
diauxic	increased	nucleobase-containing compound metabolic process (GO:0006139)	8.7e-06	0.00015
diauxic	increased	transport (GO:0006810)	0.00123	0.0111
diauxic	increased	cellular process (GO:0009987)	4.02e-13	6.92e-11
diauxic	increased	protein metabolic process (GO:0019538)	0.0049	0.0272
diauxic	increased	primary metabolic process (GO:0044238)	1.96e-06	4.21e-05
diauxic	increased	metabolic process (GO:0008152)	8.11e-08	2.32e-06
osmotic	increased	mRNA splicing, via spliceosome (GO:0000398)	2.95e-08	6.34e-07
osmotic	increased	RNA splicing, via transesterification reactions (GO:0000375)	2.95e-08	5.63e-07
osmotic	increased	regulation of catalytic activity (GO:0050790)	0.000335	0.00262
osmotic	increased	DNA recombination (GO:0006310)	0.000997	0.00635
osmotic	increased	regulation of molecular function (GO:0065009)	0.0009	0.00596
osmotic	increased	mRNA processing (GO:0006397)	6.57e-07	7.53e-06
osmotic	increased	response to external stimulus (GO:0009605)	0.00521	0.0289
osmotic	increased	cell communication (GO:0007154)	6.21e-07	7.63e-06
osmotic	increased	intracellular signal transduction (GO:0035556)	4.28e-05	0.000387
osmotic	increased	signal transduction (GO:0007165)	3.64e-05	0.000348
osmotic	increased	DNA repair (GO:0006281)	0.000539	0.00403
osmotic	increased	mitochondrion organization (GO:0007005)	0.00258	0.0153
osmotic	increased	DNA replication (GO:0006260)	0.00592	0.03
osmotic	increased	DNA metabolic process (GO:0006259)	1.73e-05	0.000176
osmotic	increased	regulation of phosphate metabolic process (GO:0019220)	0.0031	0.0177
osmotic	increased	chromatin organization (GO:0006325)	0.00149	0.00913
osmotic	increased	response to stimulus (GO:0050896)	4.56e-08	7.84e-07
osmotic	increased	biological regulation (GO:0065007)	2.35e-06	2.53e-05
osmotic	increased	response to stress (GO:0006950)	0.000545	0.0039
osmotic	increased	organelle organization (GO:0006996)	3.15e-07	4.52e-06
osmotic	increased	transcription from RNA polymerase II promoter (GO:0006366)	0.00543	0.0283
osmotic	increased	RNA metabolic process (GO:0016070)	4.16e-07	5.51e-06
osmotic	increased	cellular component organization (GO:0016043)	1.38e-08	3.38e-07
osmotic	increased	regulation of biological process (GO:0050789)	0.00057	0.00392
osmotic	increased	nucleobase-containing compound metabolic process (GO:0006139)	2.14e-11	9.21e-10
osmotic	increased	transcription, DNA-dependent (GO:0006351)	0.00529	0.0285
osmotic	increased	cellular component biogenesis (GO:0044085)	0.000146	0.0012
osmotic	increased	catabolic process (GO:0009056)	5.76e-05	0.000495
osmotic	increased	cellular component organization or biogenesis (GO:0071840)	5.55e-08	8.68e-07
osmotic	increased	nitrogen compound metabolic process (GO:0006807)	7.98e-10	2.29e-08
osmotic	increased	vesicle-mediated transport (GO:0016192)	0.00915	0.045
osmotic	increased	cellular process (GO:0009987)	2.08e-15	3.58e-13
osmotic	increased	primary metabolic process (GO:0044238)	5.71e-10	1.96e-08
osmotic	increased	metabolic process (GO:0008152)	2.32e-12	1.33e-10
oxidative	increased	RNA splicing (GO:0008380)	0.00533	0.027
oxidative	increased	protein lipidation (GO:0006497)	9.82e-07	1.88e-05
oxidative	increased	mRNA splicing, via spliceosome (GO:0000398)	6e-05	0.000794
oxidative	increased	RNA splicing, via transesterification reactions (GO:0000375)	6e-05	0.000737
oxidative	increased	phospholipid metabolic process (GO:0006644)	8.84e-05	0.0008
oxidative	increased	DNA recombination (GO:0006310)	0.0107	0.0482
oxidative	increased	regulation of molecular function (GO:0065009)	0.00801	0.0383
oxidative	increased	DNA repair (GO:0006281)	0.000842	0.00517
oxidative	increased	mRNA processing (GO:0006397)	0.000872	0.00517
oxidative	increased	protein complex assembly (GO:0006461)	0.00475	0.0255
oxidative	increased	cellular protein modification process (GO:0006464)	2.91e-06	5.01e-05
oxidative	increased	DNA metabolic process (GO:0006259)	0.00039	0.0028
oxidative	increased	protein complex biogenesis (GO:0070271)	0.00503	0.0262
oxidative	increased	intracellular protein transport (GO:0006886)	7.67e-05	0.000776
oxidative	increased	vesicle-mediated transport (GO:0016192)	0.000122	0.001
oxidative	increased	response to stress (GO:0006950)	0.000373	0.00279
oxidative	increased	protein localization (GO:0008104)	0.000475	0.00326
oxidative	increased	protein transport (GO:0015031)	0.000169	0.00132
oxidative	increased	transcription from RNA polymerase II promoter (GO:0006366)	0.00684	0.0336
oxidative	increased	cellular component organization (GO:0016043)	2.4e-08	8.25e-07
oxidative	increased	response to stimulus (GO:0050896)	0.000119	0.00103
oxidative	increased	organelle organization (GO:0006996)	1.71e-05	0.000267
oxidative	increased	cellular component organization or biogenesis (GO:0071840)	1.36e-07	3.91e-06
oxidative	increased	transcription, DNA-dependent (GO:0006351)	0.0101	0.0471
oxidative	increased	RNA metabolic process (GO:0016070)	6.4e-05	0.000733
oxidative	increased	biological regulation (GO:0065007)	0.00128	0.00736
oxidative	increased	cellular component biogenesis (GO:0044085)	0.000529	0.0035
oxidative	increased	protein metabolic process (GO:0019538)	6.76e-05	0.000726
oxidative	increased	nucleobase-containing compound metabolic process (GO:0006139)	1.95e-07	4.19e-06
oxidative	increased	localization (GO:0051179)	8.04e-05	0.000768
oxidative	increased	nitrogen compound metabolic process (GO:0006807)	1.92e-07	4.71e-06
oxidative	increased	biosynthetic process (GO:0009058)	2.75e-05	0.000394
oxidative	increased	transport (GO:0006810)	0.000648	0.00413
oxidative	increased	primary metabolic process (GO:0044238)	8.29e-10	3.56e-08
oxidative	increased	phosphate-containing compound metabolic process (GO:0006796)	0.0024	0.0133
oxidative	increased	metabolic process (GO:0008152)	8.02e-11	4.6e-09
oxidative	increased	cellular process (GO:0009987)	4.52e-13	7.78e-11
temperature	increased	protein lipidation (GO:0006497)	3.99e-08	8.58e-07
temperature	increased	response to endogenous stimulus (GO:0009719)	0.00503	0.0254
temperature	increased	mRNA splicing, via spliceosome (GO:0000398)	0.000298	0.00233
temperature	increased	RNA splicing, via transesterification reactions (GO:0000375)	0.000298	0.00223
temperature	increased	phospholipid metabolic process (GO:0006644)	0.00374	0.0201
temperature	increased	protein targeting (GO:0006605)	0.000553	0.00397
temperature	increased	protein complex assembly (GO:0006461)	0.000605	0.00416
temperature	increased	cellular protein modification process (GO:0006464)	5.46e-08	1.04e-06
temperature	increased	protein complex biogenesis (GO:0070271)	0.00072	0.00476
temperature	increased	chromatin organization (GO:0006325)	0.00316	0.0175
temperature	increased	regulation of transcription from RNA polymerase II promoter (GO:0006357)	0.00253	0.0145
temperature	increased	mRNA processing (GO:0006397)	0.00491	0.0256
temperature	increased	protein localization (GO:0008104)	8.68e-05	0.00083
temperature	increased	transcription from RNA polymerase II promoter (GO:0006366)	0.000774	0.00493
temperature	increased	transcription, DNA-dependent (GO:0006351)	9.01e-05	0.000775
temperature	increased	organelle organization (GO:0006996)	7.23e-09	1.78e-07
temperature	increased	intracellular protein transport (GO:0006886)	8.88e-05	0.000804
temperature	increased	cellular component organization (GO:0016043)	1.03e-10	4.44e-09
temperature	increased	protein transport (GO:0015031)	0.000137	0.00112
temperature	increased	cell communication (GO:0007154)	0.00948	0.044
temperature	increased	cellular component biogenesis (GO:0044085)	7.36e-06	7.91e-05
temperature	increased	cellular component organization or biogenesis (GO:0071840)	1.42e-10	4.89e-09
temperature	increased	RNA metabolic process (GO:0016070)	8.36e-07	1.31e-05
temperature	increased	vesicle-mediated transport (GO:0016192)	0.000841	0.00516
temperature	increased	protein metabolic process (GO:0019538)	2.88e-06	3.31e-05
temperature	increased	localization (GO:0051179)	1.16e-06	1.66e-05
temperature	increased	biosynthetic process (GO:0009058)	8.09e-08	1.39e-06
temperature	increased	transport (GO:0006810)	7.64e-06	7.73e-05
temperature	increased	response to stimulus (GO:0050896)	0.00664	0.0326
temperature	increased	nucleobase-containing compound metabolic process (GO:0006139)	2.18e-06	2.68e-05
temperature	increased	biological regulation (GO:0065007)	0.00718	0.0343
temperature	increased	nitrogen compound metabolic process (GO:0006807)	1.42e-06	1.88e-05
temperature	increased	catabolic process (GO:0009056)	0.00248	0.0147
temperature	increased	cellular process (GO:0009987)	2.85e-17	2.45e-15
temperature	increased	primary metabolic process (GO:0044238)	1.55e-10	4.43e-09
temperature	increased	metabolic process (GO:0008152)	3.27e-13	1.88e-11
diauxic	dropped	purine nucleobase metabolic process (GO:0006144)	0.000626	0.00598
diauxic	dropped	cellular amino acid biosynthetic process (GO:0008652)	4.14e-08	8.89e-07
diauxic	dropped	fatty acid metabolic process (GO:0006631)	0.000649	0.00587
diauxic	dropped	steroid metabolic process (GO:0008202)	0.00274	0.0224
diauxic	dropped	protein folding (GO:0006457)	0.000287	0.00309
diauxic	dropped	lipid metabolic process (GO:0006629)	7.39e-07	1.27e-05
diauxic	dropped	cellular amino acid metabolic process (GO:0006520)	1.48e-08	3.64e-07
diauxic	dropped	generation of precursor metabolites and energy (GO:0006091)	4.19e-05	0.000555
diauxic	dropped	respiratory electron transport chain (GO:0022904)	0.00479	0.0358
diauxic	dropped	carbohydrate metabolic process (GO:0005975)	2.61e-07	5e-06
diauxic	dropped	coenzyme metabolic process (GO:0006732)	0.00222	0.0191
diauxic	dropped	proteolysis (GO:0006508)	0.000213	0.00245
diauxic	dropped	primary metabolic process (GO:0044238)	5.5e-26	3.16e-24
diauxic	dropped	biosynthetic process (GO:0009058)	1.69e-09	5.81e-08
diauxic	dropped	metabolic process (GO:0008152)	3.22e-28	2.77e-26
diauxic	dropped	catabolic process (GO:0009056)	1.83e-05	0.000262
diauxic	dropped	nitrogen compound metabolic process (GO:0006807)	2.56e-09	7.35e-08
diauxic	dropped	protein metabolic process (GO:0019538)	6.42e-05	0.000789
diauxic	dropped	cellular process (GO:0009987)	1.45e-19	6.24e-18
diauxic	dropped	phosphate-containing compound metabolic process (GO:0006796)	0.000508	0.00514
diauxic	dropped	nucleobase-containing compound metabolic process (GO:0006139)	9.83e-06	0.000154
diauxic	dropped	cellular component organization or biogenesis (GO:0071840)	0.00319	0.0249
osmotic	dropped	steroid metabolic process (GO:0008202)	8.71e-06	0.000115
osmotic	dropped	purine nucleobase metabolic process (GO:0006144)	0.000322	0.00326
osmotic	dropped	cellular amino acid biosynthetic process (GO:0008652)	6.42e-09	1.58e-07
osmotic	dropped	monosaccharide metabolic process (GO:0005996)	0.000252	0.00271
osmotic	dropped	fatty acid metabolic process (GO:0006631)	0.000985	0.0077
osmotic	dropped	lipid metabolic process (GO:0006629)	4.01e-08	7.66e-07
osmotic	dropped	oxidative phosphorylation (GO:0006119)	0.00253	0.0181
osmotic	dropped	generation of precursor metabolites and energy (GO:0006091)	3.61e-07	5.65e-06
osmotic	dropped	polysaccharide metabolic process (GO:0005976)	0.000489	0.00443
osmotic	dropped	respiratory electron transport chain (GO:0022904)	0.000217	0.00248
osmotic	dropped	cellular amino acid metabolic process (GO:0006520)	2.41e-09	6.91e-08
osmotic	dropped	carbohydrate metabolic process (GO:0005975)	7.32e-09	1.57e-07
osmotic	dropped	coenzyme metabolic process (GO:0006732)	0.00127	0.00951
osmotic	dropped	proteolysis (GO:0006508)	5.22e-05	0.000641
osmotic	dropped	protein folding (GO:0006457)	0.00719	0.0495
osmotic	dropped	catabolic process (GO:0009056)	3.09e-07	5.31e-06
osmotic	dropped	primary metabolic process (GO:0044238)	1.96e-25	1.12e-23
osmotic	dropped	biosynthetic process (GO:0009058)	1.64e-09	5.63e-08
osmotic	dropped	metabolic process (GO:0008152)	3.03e-26	2.61e-24
osmotic	dropped	protein metabolic process (GO:0019538)	0.000633	0.00519
osmotic	dropped	nitrogen compound metabolic process (GO:0006807)	1.03e-06	1.48e-05
osmotic	dropped	phosphate-containing compound metabolic process (GO:0006796)	0.000494	0.00425
osmotic	dropped	cellular process (GO:0009987)	4.45e-15	1.91e-13
osmotic	dropped	nucleobase-containing compound metabolic process (GO:0006139)	0.000326	0.00312
oxidative	dropped	tricarboxylic acid cycle (GO:0006099)	2.24e-05	0.000276
oxidative	dropped	purine nucleobase metabolic process (GO:0006144)	3.65e-05	0.000419
oxidative	dropped	cellular amino acid biosynthetic process (GO:0008652)	9.5e-13	2.72e-11
oxidative	dropped	protein folding (GO:0006457)	2.11e-06	3.02e-05
oxidative	dropped	pyrimidine nucleobase metabolic process (GO:0006206)	0.00771	0.0457
oxidative	dropped	steroid metabolic process (GO:0008202)	0.000225	0.00215
oxidative	dropped	cellular amino acid metabolic process (GO:0006520)	4.06e-16	1.75e-14
oxidative	dropped	tRNA aminoacylation for protein translation (GO:0006418)	0.000351	0.00302
oxidative	dropped	generation of precursor metabolites and energy (GO:0006091)	1.89e-09	4.07e-08
oxidative	dropped	oxidative phosphorylation (GO:0006119)	0.00135	0.0101
oxidative	dropped	fatty acid metabolic process (GO:0006631)	0.00162	0.0116
oxidative	dropped	monosaccharide metabolic process (GO:0005996)	0.00134	0.0105
oxidative	dropped	respiratory electron transport chain (GO:0022904)	0.000156	0.00158
oxidative	dropped	lipid metabolic process (GO:0006629)	1.28e-06	2e-05
oxidative	dropped	polysaccharide metabolic process (GO:0005976)	0.00238	0.0157
oxidative	dropped	carbohydrate metabolic process (GO:0005975)	1.09e-07	1.88e-06
oxidative	dropped	coenzyme metabolic process (GO:0006732)	0.00185	0.0127
oxidative	dropped	proteolysis (GO:0006508)	0.00314	0.02
oxidative	dropped	biosynthetic process (GO:0009058)	4.36e-11	1.07e-09
oxidative	dropped	primary metabolic process (GO:0044238)	5.05e-27	2.9e-25
oxidative	dropped	metabolic process (GO:0008152)	1.01e-27	8.65e-26
oxidative	dropped	catabolic process (GO:0009056)	6.14e-05	0.00066
oxidative	dropped	intracellular protein transport (GO:0006886)	0.00525	0.0322
oxidative	dropped	nitrogen compound metabolic process (GO:0006807)	3.42e-09	6.54e-08
oxidative	dropped	protein transport (GO:0015031)	0.00867	0.0497
oxidative	dropped	phosphate-containing compound metabolic process (GO:0006796)	0.00025	0.00227
oxidative	dropped	protein metabolic process (GO:0019538)	0.000423	0.00346
oxidative	dropped	nucleobase-containing compound metabolic process (GO:0006139)	5.96e-06	7.89e-05
oxidative	dropped	cellular process (GO:0009987)	4.23e-13	1.45e-11
temperature	dropped	cellular glucose homeostasis (GO:0001678)	0.00154	0.0121
temperature	dropped	purine nucleobase metabolic process (GO:0006144)	0.000166	0.00178
temperature	dropped	monosaccharide metabolic process (GO:0005996)	2.11e-06	3.29e-05
temperature	dropped	protein folding (GO:0006457)	9.48e-07	1.63e-05
temperature	dropped	cellular amino acid biosynthetic process (GO:0008652)	4.64e-08	8.88e-07
temperature	dropped	polysaccharide metabolic process (GO:0005976)	0.000648	0.00587
temperature	dropped	cellular amino acid metabolic process (GO:0006520)	1.58e-09	4.53e-08
temperature	dropped	generation of precursor metabolites and energy (GO:0006091)	5.13e-06	6.3e-05
temperature	dropped	carbohydrate metabolic process (GO:0005975)	4.12e-10	1.42e-08
temperature	dropped	coenzyme metabolic process (GO:0006732)	0.000829	0.00713
temperature	dropped	lipid metabolic process (GO:0006629)	0.00032	0.00324
temperature	dropped	respiratory electron transport chain (GO:0022904)	0.00515	0.0385
temperature	dropped	proteolysis (GO:0006508)	0.000446	0.00426
temperature	dropped	catabolic process (GO:0009056)	2.18e-06	3.13e-05
temperature	dropped	primary metabolic process (GO:0044238)	1.37e-22	7.85e-21
temperature	dropped	biosynthetic process (GO:0009058)	3.11e-08	6.68e-07
temperature	dropped	metabolic process (GO:0008152)	2.69e-24	2.31e-22
temperature	dropped	nitrogen compound metabolic process (GO:0006807)	1.24e-08	3.04e-07
temperature	dropped	phosphate-containing compound metabolic process (GO:0006796)	8.25e-05	0.000946
temperature	dropped	nucleobase-containing compound metabolic process (GO:0006139)	3.94e-06	5.22e-05
temperature	dropped	protein metabolic process (GO:0019538)	0.00152	0.0125
temperature	dropped	cellular process (GO:0009987)	5.59e-12	2.4e-10
